# Supplementary material for: Enzymes in the Cholesterol Synthesis Pathway: Interactomics in the Cancer Context
Source: Biomedicines. 2021 Jul 26;9(8):895. doi: 10.3390/biomedicines9080895 (PMC8389681; doi:10.3390/biomedicines9080895)
Supplement: Supplementary file 1 [file biomedicines-09-00895-s001.zip]

Archive with 4 entries (4 files):
- Supplementary file #2_Ershov et al.xls
- Supplementary file #3_Ershov et al.xls
- biomedicines-1303461-Supplementary file #4_Ershov et al-done.pdf
- biomedicines-1303461-Supplementary file #1_Ershov et al-done.pdf
