# Supplementary material for: Enzymes in the Cholesterol Synthesis Pathway: Interactomics in the Cancer Context
Source: Biomedicines. 2021 Jul 26;9(8):895. doi: 10.3390/biomedicines9080895 (PMC8389681; doi:10.3390/biomedicines9080895)
Supplement: Supplementary file 1 [file biomedicines-09-00895-s001.zip › Supplementary file #2_Ershov et al.xls]

## Sheet: Лист1
Number of found protein partners of target enzymes using a set of interactomics browsers
Enzymes	Funcoup 5.0	Mentha	CORUM	ExoCarta	APID	MINT	SIGNOR 2.0	HuRI	IID	Bioplex Explorer 3.0	Wiki-Pi	HIPPIE 2.0	HINT	SUM
HMGCR	12	33	0	0	7	0	1	1	37	29	4	34	6	164
MVK	0	17	0	1	0	1	0	2	15	18	4	14	6	78
PMVK	6	29	0	8	13	3	0	2	28	23	1	29	13	155
MVD	12	29	0	0	5	0	0	1	36	0	5	33	32	161
FDPS	8	55	0	0	1	1	0	7	56	11	5	41	35	220
FDFT1	8	47	0	0	6	1	0	18	38	19	8	46	20	217
SQLE	6	19	0	0	3	1	0	3	15	17	3	16	6	89
LSS	10	20	0	0	0	1	0	7	13	15	3	19	6	94
CYP51A1	3	24	0	0	6	0	0	0	24	23	0	0	5	85
TM7SF2	1	3	0	0	0	1	0	2	5	1	1	4	3	21
MSMO1	5	22	0	0	0	2	0	9	16	31	2	13	12	112
NSDHL	5	28	0	0	10	8	0	3	26	9	0	25	4	118
HSD17B7	3	14	0	0	3	0	0	0	14	12	6	15	7	74
DHCR24	6	23	1	0	11	3	0	0	28	37	1	35	14	159
EBP	6	185	0	0	10	0	0	5	41	6	8	44	14	319
SC5D	2	12	0	0	1	0	0	0	12	20	0	12	0	59
DHCR7	5	23	0	0	3	3	0	0	22	21	0	23	9	109
													Total	2239
