# Supplementary material for: Enzymes in the Cholesterol Synthesis Pathway: Interactomics in the Cancer Context
Source: Biomedicines. 2021 Jul 26;9(8):895. doi: 10.3390/biomedicines9080895 (PMC8389681; doi:10.3390/biomedicines9080895)
Supplement: Supplementary file 1 [file biomedicines-09-00895-s001.zip › Supplementary file #3_Ershov et al.xls]

## Sheet: Лист1
Target enzyme	Protein partner	Description	Uniprot No
HMGCR	UBIAD1	UbiA prenyltransferase domain-containing protein 1	Q9Y5Z9
HMGCR	VCP	Transitional endoplasmic reticulum ATPase	P55072
HMGCR	STARD13	StAR-related lipid transfer protein 13	Q9Y3M8
HMGCR	AMFR	E3 ubiquitin-protein ligase AMFR	Q9UKV5
HMGCR	INSIG1	Insulin-induced gene 1 protein	O15503
HMGCR	ERLIN2	Endoplasmic reticulum lipid raft-associated protein 2	O94905
HMGCR	RNF139	E3 ubiquitin-protein ligase RNF139	Q8WU17
HMGCR	INSIG2	Insulin-induced gene 2 protein	Q9Y5U4
HMGCR	DCUN1D1	DCN1-like protein 1	Q96GG9
HMGCR	AUP1	Lipid droplet-regulating VLDL assembly factor AUP1	Q9Y679
HMGCR	SRPRB	Signal recognition particle receptor subunit beta	Q9Y5M8
HMGCR	ARHGAP1	Rho GTPase-activating protein 1	Q07960
HMGCR	UBC	SUMO-conjugating enzyme UBC9	P63279
HMGCR	UNK	RING finger protein unkempt homolog	Q8BL48
HMGCR	RIC3	Protein RIC-3	Q7Z5B4
HMGCR	FAF2	FAS-associated factor 2	Q96CS3
HMGCR	SYVN1	E3 ubiquitin-protein ligase synoviolin	Q86TM6
HMGCR	TMEM30A	Cell cycle control protein 50A	Q9NV96
HMGCR	PRKACA	cAMP-dependent protein kinase catalytic subunit alpha	P17612
HMGCR	B3GAT3	Galactosylgalactosylxylosylprotein 3-beta-glucuronosyltransferase 3	O94766
MVK	EWSR1	RNA-binding protein EWS	Q01844
MVK	TERF1	Telomeric repeat-binding factor 1	P54274
MVK	KLHL10	Kelch-like protein 10	Q6JEL2
MVK	TACC3	Transforming acidic coiled-coil-containing protein 3	Q9Y6A5
MVK	SPACA4	Sperm acrosome membrane-associated protein 4	Q8TDM5
MVK	PPP1CB	Serine/threonine-protein phosphatase PP1-beta catalytic subunit	P62140
MVK	GSS	Glutathione synthetase	P48637
MVK	NXF1	Nuclear RNA export factor 1	Q9UBU9
MVK	ENO1	Alpha-enolase	P06733
MVK	MOV10	Helicase MOV-10	Q9HCE1
MVK	MAT1A	S-adenosylmethionine synthase isoform type-1	Q00266
PMVK	MPDU1	Mannose-P-dolichol utilization defect 1 protein	O75352
PMVK	PITPNA	Phosphatidylinositol transfer protein alpha isoform	Q00169
PMVK	RGS20	Regulator of G-protein signaling 20	O76081
PMVK	RASGRF2	Ras-specific guanine nucleotide-releasing factor 2	O14827
PMVK	HSCB	Iron-sulfur cluster co-chaperone protein HscB	Q8IWL3
PMVK	SETD3	Actin-histidine N-methyltransferase	Q86TU7
PMVK	FSD1	Fibronectin type III and SPRY domain-containing protein 1	Q9BTV5
PMVK	NKD2	Protein naked cuticle homolog 2	Q969F2
MVD	HSPA9	Stress-70 protein, mitochondrial	P38646
MVD	EEF1G	Elongation factor 1-gamma	P26641
MVD	GNB5	Guanine nucleotide-binding protein subunit beta-5	O14775
MVD	EIF4EBP1	Eukaryotic translation initiation factor 4E-binding protein 1	Q13541
MVD	EIF5A	Eukaryotic translation initiation factor 5A-1	P63241
MVD	ASS1	Argininosuccinate synthase	P00966
MVD	NDRG1	Protein NDRG1	Q92597
MVD	GBP2	Guanylate-binding protein 2	P32456
MVD	GSR	Glutathione reductase, mitochondrial	P00390
MVD	GDA	Guanine deaminase	Q9Y2T3
MVD	CNDP2	Cytosolic non-specific dipeptidase	Q96KP4
MVD	KYNU	Kynureninase	Q16719
MVD	NANS	Sialic acid synthase	Q9NR45
MVD	CTSA	Lysosomal protective protein	P10619
MVD	GLS	Glutaminase kidney isoform, mitochondrial	O94925
MVD	CASP7	Caspase-7	P55210
MVD	CAPN1	Calpain-1 catalytic subunit	P07384
MVD	CSE1L	Exportin-2	P55060
MVD	NAMPT	Nicotinamide phosphoribosyltransferase	P43490
MVD	WDR1	WD repeat-containing protein 1	O75083
FDPS	FGFR1	Fibroblast growth factor receptor 1	P11362
FDPS	CREB3	Cyclic AMP-responsive element-binding protein 3	O43889
FDPS	EIF4ENIF1	Eukaryotic translation initiation factor 4E transporter	Q9NRA8
FDPS	ATXN1	Ataxin-1	P54253
FDPS	HSPA8	Heat shock cognate 71 kDa protein	P11142
FDPS	ABCE1	ATP-binding cassette sub-family E member 1	P61221
FDPS	PPME1	Protein phosphatase methylesterase 1	Q9Y570
FDPS	ATPAF2	ATP synthase mitochondrial F1 complex assembly factor 2	Q8N5M1
FDPS	ALAS1	5-aminolevulinate synthase, nonspecific, mitochondrial	P13196
FDPS	PDSS2	All trans-polyprenyl-diphosphate synthase PDSS2	Q86YH6
FDPS	PSME4	Proteasome activator complex subunit 4	Q14997
FDPS	PDSS1	All trans-polyprenyl-diphosphate synthase PDSS1	Q5T2R2
FDPS	ZMPSTE24	CAAX prenyl protease 1 homolog	O75844
FDPS	NME1	Nucleoside diphosphate kinase A	P15531
FDPS	NME2	Nucleoside diphosphate kinase B	P22392
FDPS	STAMBP	STAM-binding protein	O95630
FDPS	IDH1	Isocitrate dehydrogenase [NADP] cytoplasmic	O75874
FDPS	OTUB1	Ubiquitin thioesterase OTUB1	Q96FW1
FDPS	TALDO1	Transaldolase	P37837
FDPS	TSG101	Tumor susceptibility gene 101 protein	Q99816
FDPS	PLS3	Plastin-3	P13797
FDPS	ADSS	Adenylosuccinate synthetase isozyme 2	P30520
FDPS	CDC27	Cell division cycle protein 27 homolog	P30260
FDPS	MOV10	Helicase MOV-10	Q9HCE1
FDPS	BASP1	Brain acid soluble protein 1	P80723
FDPS	PLAA	Phospholipase A-2-activating protein	Q9Y263
FDPS	PABPC1	Polyadenylate-binding protein 1	P11940
FDPS	CLIC4	Chloride intracellular channel protein 4	Q9Y696
FDPS	DPH2	2-(3-amino-3-carboxypropyl)histidine synthase subunit 2	Q9BQC3
FDPS	G6PD	Glucose-6-phosphate 1-dehydrogenase	P11413
FDPS	SEC31A	Protein transport protein Sec31A	O94979
FDPS	AIFM3	Apoptosis-inducing factor 3	Q96NN9
FDPS	GARS	Glycine--tRNA ligase	P41250
FDPS	CTH	Cystathionine gamma-lyase	P32929
FDFT1	ARL6IP1	ADP-ribosylation factor-like protein 6-interacting protein 1	Q15041
FDFT1	RUVBL1	RuvB-like 1	Q9Y265
FDFT1	FN1	Fibronectin	P02751
FDFT1	RUVBL2	RuvB-like 2	Q9Y230
FDFT1	CREB3	Cyclic AMP-responsive element-binding protein 3	O43889
FDFT1	PSTPIP1	Proline-serine-threonine phosphatase-interacting protein 1	O43586
FDFT1	POMT2	Protein O-mannosyl-transferase 2	Q9UKY4
FDFT1	SRPRB	Signal recognition particle receptor subunit beta	Q9Y5M8
FDFT1	UNC93B1	Protein unc-93 homolog B1	Q9H1C4
FDFT1	CNNM1	Metal transporter CNNM1	Q9NRU3
FDFT1	USP32	Ubiquitin carboxyl-terminal hydrolase 32	Q8NFA0
FDFT1	PLEKHA7	Pleckstrin homology domain-containing family A member 7	Q6IQ23
FDFT1	RFLNA	Refilin-A	Q6ZTI6
FDFT1	PNKD	Probable hydrolase PNKD	Q8N490
FDFT1	LMNA	Prelamin-A/C	P02545
FDFT1	HERC2	E3 ubiquitin-protein ligase HERC2	O95714
FDFT1	DUSP6	Dual specificity protein phosphatase 6	Q16828
FDFT1	UBL4A	Ubiquitin-like protein 4A	P11441
FDFT1	FBXO6	F-box only protein 6	Q9NRD1
FDFT1	UCHL5	Ubiquitin carboxyl-terminal hydrolase isozyme L5	Q9Y5K5
FDFT1	SYVN1	E3 ubiquitin-protein ligase synoviolin	Q86TM6
FDFT1	MAPK6	Mitogen-activated protein kinase 6	Q16659
SQLE	CREB3	Cyclic AMP-responsive element-binding protein 3	O43889
SQLE	FAF2	FAS-associated factor 2	Q96CS3
SQLE	ALDOC	Fructose-bisphosphate aldolase C	P09972
SQLE	MARCH6	E3 ubiquitin-protein ligase MARCHF6	O60337
SQLE	ZNRF4	E3 ubiquitin-protein ligase ZNRF4	Q8WWF5
SQLE	TMCO3	Transmembrane and coiled-coil domain-containing protein 3	Q6UWJ1
SQLE	CHRND	Acetylcholine receptor subunit delta	Q07001
SQLE	SLC18A1	Chromaffin granule amine transporter	P54219
LSS	PNKD	Probable hydrolase PNKD	Q8N490
LSS	TNFRSF10A	Tumor necrosis factor receptor superfamily member 10A	O00220
LSS	ALOX5	Polyunsaturated fatty acid 5-lipoxygenase	P09917
LSS	MYO5C	Unconventional myosin-Vc	Q9NQX4
LSS	MYH9	Myosin-9	P35579
CYP51	SPINT2	Kunitz-type protease inhibitor 2	O43291
CYP51	ETS1	Protein C-ets-1	P14921
CYP51	HSCB	Iron-sulfur cluster co-chaperone protein HscB	Q8IWL3
TM7SF2	RAP2A	Ras-related protein Rap-2a	P10114
TM7SF2	CHRM4	Muscarinic acetylcholine receptor M4	P08173
TM7SF2	SUZ12	Polycomb protein SUZ12	Q15022
MSMO1	VKORC1	Vitamin K epoxide reductase complex subunit 1	Q9BQB6
MSMO1	ATXN1	Ataxin-1	P54253
MSMO1	TMPRSS11B	Transmembrane protease serine 11B	Q86T26
MSMO1	C3AR1	C3a anaphylatoxin chemotactic receptor	Q16581
MSMO1	HSCB	Iron-sulfur cluster co-chaperone protein HscB	Q8IWL3
MSMO1	GPR35	G-protein coupled receptor 35	Q9HC97
MSMO1	CHRM5	Muscarinic acetylcholine receptor M5	P08912
MSMO1	GPR52	G-protein coupled receptor 52	Q9Y2T5
MSMO1	ELAVL1	ELAV-like protein 1	Q15717
MSMO1	P2RX5	P2X purinoceptor 5	Q93086
MSMO1	EIF3A	Eukaryotic translation initiation factor 3 subunit A	Q14152
MSMO1	EIF3F	Eukaryotic translation initiation factor 3 subunit F	O00303
MSMO1	DDRGK1	DDRGK domain-containing protein 1	Q96HY6
NSDHL	COMT	Catechol O-methyltransferase	P21964
NSDHL	KSR1	Kinase suppressor of Ras 1	Q8IVT5
NSDHL	HSCB	Iron-sulfur cluster co-chaperone protein HscB	Q8IWL3
NSDHL	TMEM216	Transmembrane protein 216	Q9P0N5
NSDHL	TCTN3	Tectonic-3	Q6NUS6
NSDHL	TCTN2	Tectonic-2	Q96GX1
NSDHL	NXF1	Nuclear RNA export factor 1	Q9UBU9
NSDHL	USP47	Ubiquitin carboxyl-terminal hydrolase 47	Q96K76
NSDHL	CYP1A1	Cytochrome P450 1A1	P04798
NSDHL	HTR3C	5-hydroxytryptamine receptor 3C	Q8WXA8
NSDHL	MOV10	Helicase MOV-10	Q9HCE1
HSD17B7	BRSK1	Serine/threonine-protein kinase BRSK1	Q8TDC3
HSD17B7	VKORC1	Vitamin K epoxide reductase complex subunit 1	Q9BQB6
HSD17B7	DTYMK	Thymidylate kinase	P23919
HSD17B7	GORAB	RAB6-interacting golgin	Q5T7V8
HSD17B7	CA1	Carbonic anhydrase 1	P00915
HSD17B7	POLB	DNA polymerase beta	P06746
HSD17B7	SLAMF1	Signaling lymphocytic activation molecule	Q13291
HSD17B7	ACP5	Tartrate-resistant acid phosphatase type 5	P13686
HSD17B7	GPAT4	Glycerol-3-phosphate acyltransferase 4	Q86UL3
HSD17B7	SLC18A1	Chromaffin granule amine transporter	P54219
HSD17B7	SLC1A5	Neutral amino acid transporter B(0)	Q15758
HSD17B7	SLC37A3	Sugar phosphate exchanger 3	Q8NCC5
HSD17B7	SLC39A12	Zinc transporter ZIP12	Q504Y0
DHCR24	TP53	Cellular tumor antigen p53	P04637
DHCR24	HRAS	GTPase HRas	P01112
DHCR24	ERAP1	Endoplasmic reticulum aminopeptidase 1	Q9NZ08
DHCR24	GBA	Lysosomal acid glucosylceramidase	P04062
DHCR24	SNCA	Alpha-synuclein	P37840
DHCR24	CKAP5	Cytoskeleton-associated protein 5	Q14008
DHCR24	PTPN1	Tyrosine-protein phosphatase non-receptor type 1	P18031
DHCR24	IKBKB	Inhibitor of nuclear factor kappa-B kinase subunit beta	O14920
DHCR24	SLC38A1	Sodium-coupled neutral amino acid transporter 1	Q9H2H9
DHCR24	FUNDC2	FUN14 domain-containing protein 2	Q9BWH2
DHCR24	REEP5	Receptor expression-enhancing protein 5	Q00765
DHCR24	UBL4A	Ubiquitin-like protein 4A	P11441
DHCR24	PTPN5	Tyrosine-protein phosphatase non-receptor type 5	P54829
EBP	HSP90B1	Endoplasmin	P14625
EBP	VKORC1	Vitamin K epoxide reductase complex subunit 1	Q9BQB6
EBP	NCSTN	Nicastrin	Q92542
EBP	CREB3	Cyclic AMP-responsive element-binding protein 3	O43889
EBP	ABCE1	ATP-binding cassette sub-family E member 1	P61221
EBP	KSR1	Kinase suppressor of Ras 1	Q8IVT5
EBP	HSCB	Iron-sulfur cluster co-chaperone protein HscB	Q8IWL3
EBP	STOM	Stomatin	P27105
EBP	MOV10	Helicase MOV-10	Q9HCE1
EBP	TCTN2	Tectonic-2	Q96GX1
EBP	TCTN3	Tectonic-3	Q6NUS6
EBP	BSCL2	Seipin	Q96G97
EBP	ENO1	Alpha-enolase	P06733
EBP	SHMT2	Serine hydroxymethyltransferase, mitochondrial	P34897
EBP	MFSD8	Major facilitator superfamily domain-containing protein 8	Q8NHS3
EBP	REEP5	Receptor expression-enhancing protein 5	Q00765
EBP	EBPL	Emopamil-binding protein-like	Q9BY08
EBP	TM4SF20	Transmembrane 4 L6 family member 20	Q53R12
SC5D	BSCL2	Seipin	Q96G97
SC5D	TSPAN5	Tetraspanin-5	P62079
SC5D	IPPK	Inositol-pentakisphosphate 2-kinase	Q9H8X2
SC5D	TSPAN17	Tetraspanin-17	Q96FV3
DHCR7	FADS1	Acyl-CoA (8-3)-desaturase	O60427
DHCR7	ILK	Integrin-linked protein kinase	Q13418
DHCR7	LTN1	E3 ubiquitin-protein ligase listerin	O94822
DHCR7	TOR1A	Torsin-1A	O14656
DHCR7	PTPN1	Tyrosine-protein phosphatase non-receptor type 1	P18031
DHCR7	TNIK	TRAF2 and NCK-interacting protein kinase	Q9UKE5
DHCR7	CYLD	Ubiquitin carboxyl-terminal hydrolase CYLD	Q9NQC7
DHCR7	PTPN5	Tyrosine-protein phosphatase non-receptor type 5	P54829
DHCR7	ERBB2	Receptor tyrosine-protein kinase erbB-2	P04626
